# Supplementary material for: Eukaryotic Community Structure and Interspecific Interactions in a Stratified Acidic Pit Lake Water in Anhui Province
Source: Microorganisms. 2023 Apr 9;11(4):979. doi: 10.3390/microorganisms11040979 (PMC10142529; doi:10.3390/microorganisms11040979)
Supplement: Supplementary file 1 [file microorganisms-11-00979-s001.zip]

Archive with 1 entries (1 files):
- microorganisms-2288665-supplementary.pdf
